# Supplementary material for: Polymeric Membranes Doped with Halloysite Nanotubes Imaged using Proton Microbeam Microscopy
Source: Nanomaterials (Basel). 2023 Nov 18;13(22):2970. doi: 10.3390/nano13222970 (PMC10674683; doi:10.3390/nano13222970)
Supplement: Supplementary file 1 [file nanomaterials-13-02970-s001.zip]

Archive with 1 entries (1 files):
- nanomaterials-2711054-supplementary.pdf
